# Supplementary material for: Segmentation study of nanoparticle topological structures based on synthetic data
Source: PLoS One. 2024 Oct 2;19(10):e0311228. doi: 10.1371/journal.pone.0311228 (PMC11446430; doi:10.1371/journal.pone.0311228)
Supplement: S1 Code — (ZIP) [file pone.0311228.s002.zip]

Archive with 2 entries (2 files):
- S1 Code/main.docx
- S1 Code/PaddleSeg.zip
